# Supplementary material for: High-latitude neonate and perinate ornithopods from the mid-Cretaceous of southeastern Australia
Source: Sci Rep. 2019 Dec 20;9:19600. doi: 10.1038/s41598-019-56069-8 (PMC6925213; doi:10.1038/s41598-019-56069-8)
Supplement: Supplementary file 1 — Supplementary Information [file 41598_2019_56069_MOESM1_ESM.zip]

Archive with 3 entries (3 files):
- Kitchener et al_Data.xlsx
- Kitchener et al_SourceCode.Rmd
- Kitchener-et-al_SourceCode.html
