# Supplementary material for: High-latitude neonate and perinate ornithopods from the mid-Cretaceous of southeastern Australia
Source: Sci Rep. 2019 Dec 20;9:19600. doi: 10.1038/s41598-019-56069-8 (PMC6925213; doi:10.1038/s41598-019-56069-8)
Supplement: Supplementary file 1 — Supplementary Information [file 41598_2019_56069_MOESM1_ESM.zip › Kitchener et al_Data.xlsx]

## Sheet: Sheet1
Specimen	Locality	Formation	Element	FL	FML	FAP	FML_prox	FAP_prox	Datasource	EFS	Circumference	Notes	FL_asPres
LRF 759	Lightning Ridge	Griman Creek Fm	Proximal left femur		3.73	4.06	7.65	7.5	This study			estiamte: 36.74	16.05
LRF 3330	Lightning Ridge	Griman Creek Fm	Proximal left femur			4.39	8.1	7.8	This study			estimate: 44.55	15.8
F105673	Lightning Ridge	Griman Creek Fm	Incomplete left femur		9.8	12.5		17.5	This study				108.45
F127930	Lightning Ridge	Griman Creek Fm	Incomplete left femur		12.76	15.54	28.5	21.1	This study				75.04
NMV P186004	Dinosaur Cove	Eumeralla Fm	Left femur	47.07	5.75	4.65	12.7	9.8	This study
NMV P198900	Dinosaur Cove	Eumeralla Fm	Left femur	54.7	6.26	3.7	10.3	7.7	This study
NMV P198982	Flat Rocks	Wonthaggi Fm	Right femur	60.7	6	6.85	17		This study
NMV P216768	Flat Rocks	Wonthaggi Fm	Right femur	47.85	5.15	6.46		10.2	This study
NMV P179561	Dinosaur Cove	Eumeralla Fm	Right femur	68.93	4.65	9.92			This study
NMV P185980	Dinosaur Cove	Eumeralla Fm	Left femur	58.95	6.16	7.81			This study
NMV P186326	Dinosaur Cove	Eumeralla Fm	Left femur	185	19	20.68	53.8	37.4	This study
NMV P185999	Dinosaur Cove	Eumeralla Fm	Femur	95		11.5		24	Rich & VickersRich (1999)
NMV P208186		Wonthaggi Fm	Femur	189		23		42	Rich & VickersRich (1999)
NMV P199146	Flat Rocks	Wonthaggi Fm	Femur	174		20		33	Rich & VickersRich (1999)
NMV P186468	Flat Rocks	Wonthaggi Fm	Femur	128		16		29	Rich & VickersRich (1999)
NMV P198888	Flat Rocks	Wonthaggi Fm	Femur	102		13		21	Rich & VickersRich (1999)
NMV P186403	Eagle’s Nest	Wonthaggi Fm	Femur	110		14		21	Rich & VickersRich (1999)
NMV P198963	Flat Rocks	Wonthaggi Fm	Femur	138		17		30	Rich & VickersRich (1999)
NMV P186370	Flat Rocks	Wonthaggi Fm	Femur	130		17		28	Rich & VickersRich (1999)
NMV P186047	Dinosaur Cove	Eumeralla Fm	Femur	134		17		28	Herne (2013)
NMV P177935	Dinosaur Cove	Eumeralla Fm	Femur	208					Woodward (2018)	Yes	75
NMV P221151	Flat Rocks	Wonthaggi Fm	Femur	160					Woodward (2018)	Yes	55

## Sheet: Sheet2
Specimen	Locality	Formation	Element	Length	Age	CGMcirc	Notes
LRF 759	Lightning Ridge	Griman Creek Fm	Proximal left femur	40		12.242	Circumference elipse calculated from AP an and ML measurements
LRF 3330	Lightning Ridge	Griman Creek Fm	Proximal left femur	43		13.7916	Circumference elipse calculated from AP an and ML measurements
F105673	Lightning Ridge	Griman Creek Fm	Incomplete left femur	105		35.1573	Circumference elipse calculated from AP an and ML measurements
F127930	Lightning Ridge	Griman Creek Fm	Incomplete left femur	126		44.5608	Circumference elipse calculated from AP an and ML measurements
P216768	Flat Rocks	Wonthaggi Fm	Right Femur	47	0.5	18	All lengths in mm
P208495	Flat Rocks	Wonthaggi Fm	Left Femur	130	1	31	Second CGM is incomplete
P221151	Flat Rocks	Wonthaggi Fm	Left Femur		1	30
P221151	Flat Rocks	Wonthaggi Fm	Left Femur		2	35
P221151	Flat Rocks	Wonthaggi Fm	Left Femur		3	40
P221151	Flat Rocks	Wonthaggi Fm	Left Femur		4	46
P221151	Flat Rocks	Wonthaggi Fm	Left Femur		5	51
P221151	Flat Rocks	Wonthaggi Fm	Left Femur	160	5.5	55	Surface
P186326	Dinosaur Cove	Eumeralla Fm	Left Femur		2	41
P186326	Dinosaur Cove	Eumeralla Fm	Left Femur		3	52
P186326	Dinosaur Cove	Eumeralla Fm	Left Femur		4	59
P186326	Dinosaur Cove	Eumeralla Fm	Left Femur	185	4.5	64	Surface
P177935	Dinosaur Cove	Eumeralla Fm	Right Femur		3	48
P177935	Dinosaur Cove	Eumeralla Fm	Right Femur		4	61
P177935	Dinosaur Cove	Eumeralla Fm	Right Femur		5	68
P177935	Dinosaur Cove	Eumeralla Fm	Right Femur		6	71
P177935	Dinosaur Cove	Eumeralla Fm	Right Femur		7	74
P177935	Dinosaur Cove	Eumeralla Fm	Right Femur	208	7.5	75	Surface
