# Supplementary material for: High-latitude neonate and perinate ornithopods from the mid-Cretaceous of southeastern Australia
Source: Sci Rep. 2019 Dec 20;9:19600. doi: 10.1038/s41598-019-56069-8 (PMC6925213; doi:10.1038/s41598-019-56069-8)
Supplement: Supplementary file 1 — Supplementary Information [file 41598_2019_56069_MOESM1_ESM.zip › Kitchener et al_SourceCode.Rmd]

---
title: 'High-latitude neonate and perinate ornithopods from the mid-Cretaceous of
  southeastern Australia '
author: "Justin L. Kitchener, Nicolás E. Campione, Elizabeth T. Smith, Phil R. Bell"
output:
  html_document:
    df_print: paged
  pdf_document: default
  word_document: default
---

Source code compiled by: Nicolás E. Campione and Justin L. Kitchener

### Libraries
```{r Required Packages, message=FALSE, warning=FALSE}
library(MASSTIMATE)
library(readxl)
```

### Data
```{r Data, message=FALSE, warning=FALSE}
# Length Data sheet 1
fdata <- read_xlsx("Kitchener et al_Data.xlsx", sheet = "Sheet1"); class(fdata) <- "data.frame"
# Circumference Data sheet 2
cdata <- read_xlsx("Kitchener et al_Data.xlsx", sheet = "Sheet2"); class(cdata) <- "data.frame"

```
### Analyses
##### Length Estimation
```{r Linear model with plain data}
# simple linear model
fit <- lm(FL~FAP, data=fdata)
summary(fit)
shapiro.test(fit$residuals)
hist(fit$residuals)
```
```{r Length Estimation with plain data, dpi = 96, fig.width = 10, fig.height = 10, out.width = "100%", out.height = "100%"}
# linear prediction
fit.pred <- predict(fit, newdata = data.frame(FAP = fdata$FAP[which(fdata$Locality == 
              "Lightning Ridge")], row.names = fdata$Specimen[which(fdata$Locality == 
              "Lightning Ridge")]), interval = "prediction")
fit.pred

# plot
plot(fdata$FAP, fdata$FL, xlab="Anteroposterior diameter at mid point (mm)", ylab="Length (mm)", pch=19, xlim=c(0, 25), ylim=c(0, 200), main="Linear model")
legend("topleft", legend=c("Linear model", "Confidence interval", "Specimen LRF0759 prediction", "Specimen LRF3330 prediction", "Specimen F105673 prediction", "Specimen F127930 prediction"), 
       col = "black", pt.bg = c("black","black","white","white","white","white"), pch = c(-1,-1,22,23,24,25), lty = c(1,2,3,3,3,3),  cex=0.8, bty ="n")

# values for drawing lines
wx = par("usr")[1:2]
new.x = seq(wx[1],wx[2],len=80)

pred = predict(fit, new=data.frame(FAP=new.x), interval="prediction")

# regression line and confidence
lines(new.x,pred[,"fit"], col="black", lwd=2)
lines(new.x,pred[,"lwr"],lty=2)
lines(new.x,pred[,"upr"],lty=2)

# plot LRF predictions
segments(fdata$FAP[which(fdata$Locality == "Lightning Ridge")], fit.pred[,"lwr"], fdata$FAP[which(fdata$Locality == "Lightning Ridge")], fit.pred[,"upr"], col = par("fg"), lty = 3, lwd = par("lwd"))
points(fdata$FAP[which(fdata$Locality == "Lightning Ridge")], fit.pred[,"fit"], col = "black", bg = "white", pch = c(22, 23, 24, 25))
```

##### Mass Estimation
```{r Developmental Mass Extrapolation}
# based on Erickson & Tumanova (2000)
DME <- function(juv_proxy, adu_proxy, adu_mass, scale_fac = 3) {
  j.scale <- juv_proxy^scale_fac
  a.scale <- adu_proxy^scale_fac
  j.prop <- j.scale/a.scale
  j.mass <- adu_mass*j.prop
  return(j.mass)
}
```

```{r Calculate circumference from diameters}
# based on Ramanujan Formulation
ellipse.circ <- function(a, b, diameters = TRUE) {
#measurements are diameters, and must be halved to get the radius
  if(diameters) {
    a <- a/2
    b <- b/2
  }
  h <- ((a-b)^2)/((a+b)^2)
  circ <- pi*(a+b)*(1+(3*h)/(10+sqrt(4-3*h)))
  return(circ)
}
```

```{r Set adult proxy for DME}
# NMV P177935 is the largest femur from Woodward (2018) with an EFS, 
# and is used as the adult proxy for DME
adult <- fdata$FL[which(fdata$Specimen == "NMV P177935")]

circ <- fdata$Circumference[which(fdata$Specimen == "NMV P177935")]

largest <- which.max(fdata$FL)
circ <- fdata$Circumference[largest]

cQE(FC = circ)
```
##### Griman Creek Formation specimen Mass Estimation from plain data
```{r Griman Creek Formation specimen Mass Estimation from plain data}
#LRF mass estimations from linear regression predictions
dme.lin <- data.frame(DME(juv_proxy = fit.pred[,1], adu_proxy = adult, adu_mass = cQE(FC = circ)[2]), 
                      DME(juv_proxy = fit.pred[,1], adu_proxy = adult, adu_mass = cQE(FC = circ)[3]), 
                      DME(juv_proxy = fit.pred[,1], adu_proxy = adult, adu_mass = cQE(FC = circ)[4]))

colnames(dme.lin) <- c("DME", "Lower", "Upper") #results are in grams
dme.lin
```
##### Eumeralla and Wonthaggi specimen Mass Estimation from measured lengths
```{r Eumeralla and Wonthaggi specimen Mass Estimation from measured lengths}
#VIC mass estimations from measured femur lengths
vic.lengths <- na.omit(data.frame(fdata$FL[which(fdata$Datasource == "This study")], 
               row.names = fdata$Specimen[which(fdata$Datasource == "This study")]))
dme.vic <- data.frame(DME(juv_proxy = vic.lengths, adu_proxy = adult, adu_mass = cQE(FC = circ)[2]), 
                      DME(juv_proxy = vic.lengths, adu_proxy = adult, adu_mass = cQE(FC = circ)[3]), 
                      DME(juv_proxy = vic.lengths, adu_proxy = adult, adu_mass = cQE(FC = circ)[4]))

colnames(dme.vic) <- c("DME", "Lower", "Upper") #results are in grams
dme.vic
```

##### Age Estimation
```{r Prepare data and create models}
# partition data into useful pieces
# Eumeralla and Wonthaggi femora all together
E_W_circs <- cdata[cdata$Locality != "Lightning Ridge",]

# each femur for which there is a series of multiple CGMs and ages
P221151circs <- cdata[cdata$Specimen == "P221151",]
P186326circs <- cdata[cdata$Specimen == "P186326",]
P177935circs <- cdata[cdata$Specimen == "P177935",]

# the Griman Creek femora
LRFcircs <- cdata[cdata$Locality == "Lightning Ridge",]

# linear model of all points
fCirc <- lm(Age~CGMcirc, data=E_W_circs)
#models for each specimen CGM series
MP221151 <- lm(Age~CGMcirc, data=P221151circs)
MP186326 <- lm(Age~CGMcirc, data=P186326circs)
# points for P177935 appear non-linear, so we'll compare a non-linear function with the linear one
# linear model
MP177935 <- lm(Age~CGMcirc, data=P177935circs)
# non-linear model
NP177935 <- nls(Age~b*CGMcirc^m, data=P177935circs, start = list(b = 1, m = 4)) #a power function

# model summaries
summary(fCirc)
summary(MP221151)
summary(MP186326)
summary(MP177935)
summary(MP177935)
summary(NP177935)
# comparison between linear and non-linear fit for P177935
models <- list(Linear=MP177935, NonLinear=NP177935)
unlist(lapply(models, AIC)) #Non-linear best fit
```

```{r create plot, dpi = 96, fig.width = 10, fig.height = 10, out.width = "100%", out.height = "100%"}
# create plot
plot(E_W_circs$CGMcirc, E_W_circs$Age, xlab="CGM circumference (mm)", ylab="Age (Years)", col = "black", bg = "yellow", pch=21, xlim=c(0, 80), ylim=c(-2, 8), main="Australian small ornithopod femora")
legend("topleft", legend=c("Femora from Woodward (2018)", "Confidence interval", "CGM series specimen NMV P221151", "CGM series specimen NMV P186326", "CGM series specimen NMV P177935", "Specimen LRF 0759 prediction", "Specimen LRF 3330 prediction", "Specimen F105673 prediction", "Specimen F127930 prediction"), 
       col = c("black","black","black","black","black","black","black","black","black"), pt.bg = c("black","black","blueviolet","orange","cornflowerblue","red","red","red","red"), lty = c(1,2,1,1,1,1,3,3,3,3) , pch = c(21,-1,21,21,21,22,23,24,25), cex = 0.8, bty ="n")

# for drawing lines
wx = par("usr")[1:2]
new.x = seq(wx[1],wx[2],len=80)

# predictions
pred = predict(fCirc, new=data.frame(CGMcirc=new.x), interval="prediction")
PP221151 = predict(MP221151, new=data.frame(CGMcirc=new.x), interval="prediction")
PP186326 = predict(MP186326, new=data.frame(CGMcirc=new.x), interval="prediction")
PP177935 = predict(NP177935, new=data.frame(CGMcirc=new.x), interval="prediction")

# lines for each specimen CGM series
lines(new.x,PP221151[,"fit"], col = "blueviolet", lwd = 1, lty = 1)
points(P221151circs$CGMcirc, P221151circs$Age, col = "black", bg = "blueviolet", pch = 21)

lines(new.x,PP186326[,"fit"], col = "orange", lwd = 1, lty = 1)
points(P186326circs$CGMcirc, P186326circs$Age, col = "black", bg = "orange", pch = 21)

lines(new.x,PP177935, col = "cornflowerblue", lwd = 1, lty = 1)
points(P177935circs$CGMcirc, P177935circs$Age, col = "black", bg = "cornflowerblue", pch = 21)

# overall line and confidence
lines(new.x,pred[,"fit"], col="black", lwd=2)
lines(new.x,pred[,"lwr"],lty=2)
lines(new.x,pred[,"upr"],lty=2)

# draw LRF predictions
lrf.pred <- predict(fCirc, newdata = data.frame(CGMcirc = LRFcircs$CGMcirc, row.names = LRFcircs$Specimen), interval = "prediction")

segments(LRFcircs$CGMcirc, lrf.pred[,"lwr"], LRFcircs$CGMcirc, lrf.pred[,"upr"], col = par("fg"), lty = 3, lwd = par("lwd"))
points(LRFcircs$CGMcirc, lrf.pred[,"fit"], col = "black", bg = "red", pch = c(22, 23, 24, 25))

```
